# Supplementary material for: Australian Marine and Terrestrial Streptomyces-Derived Surugamides, and Synthetic Analogs, and Their Ability to Inhibit Dirofilaria immitis (Heartworm) Motility
Source: Mar Drugs. 2024 Jul 9;22(7):312. doi: 10.3390/md22070312 (PMC11277932; doi:10.3390/md22070312)
Supplement: Supplementary file 1 [file marinedrugs-22-00312-s001.zip]

Archive with 1 entries (1 files):
- marinedrugs-3089348-supplementary.pdf
